# Supplementary material for: Downregulation of hsa-miR-100-5p May Be a Protective Factor in the Early Stages of Nephropathy in Type 1 Diabetes Mellitus
Source: Int J Mol Sci. 2024 May 23;25(11):5663. doi: 10.3390/ijms25115663 (PMC11171847; doi:10.3390/ijms25115663)
Supplement: Supplementary file 1 [file ijms-25-05663-s001.zip]

Archive with 1 entries (1 files):
- ijms-2991916-supplementary Table S1.xlsx
