# Supplementary material for: Downregulation of hsa-miR-100-5p May Be a Protective Factor in the Early Stages of Nephropathy in Type 1 Diabetes Mellitus
Source: Int J Mol Sci. 2024 May 23;25(11):5663. doi: 10.3390/ijms25115663 (PMC11171847; doi:10.3390/ijms25115663)
Supplement: Supplementary file 1 [file ijms-25-05663-s001.zip › ijms-2991916-supplementary Table S1.xlsx]

## Sheet: Sheet1
miRTargetLink 2.0
miRNA	Target / Target pathway	Support	Source	Experiment(s)	Reference - PMID
hsa-let-7i-5p	IL2	Functional MTI	MIRT732734	Luciferase reporter assay	27145859
hsa-let-7i-5p	AURKB	Functional MTI	MIRT734398	Luciferase reporter assay, qRT-PCR, Western blot	25997616
hsa-let-7i-5p	TLR4	Functional MTI	MIRT003050	Luciferase reporter assay, qRT-PCR, Western blot	17660297
hsa-let-7i-5p	IL13	Functional MTI	MIRT006401	Luciferase reporter assay, Reporter assay;Other	21616524
hsa-let-7i-5p	SOCS1	Functional MTI	MIRT006373	Luciferase reporter assay	21742974
hsa-let-7i-5p	COPS8	Functional MTI	MIRT024114	Western blot	21530537
hsa-let-7i-5p	COPS6	Functional MTI	MIRT024115	Western blot	21530537
hsa-let-7i-5p	GPS1	Functional MTI	MIRT024116	Western blot	21530537
hsa-let-7i-5p	BMP4	Functional MTI	MIRT053282	Luciferase reporter assay, qRT-PCR, Western blot	23454123
hsa-let-7i-5p	IGF1	Functional MTI	MIRT437345	Luciferase reporter assay, Western blot	25305490
hsa-let-7i-5p	AGO1	Functional MTI	MIRT437857	Immunohistochemistry, Immunoprecipitaion, Luciferase reporter assay, Northern blot, qRT-PCR, Western blot	23426184
hsa-let-7i-5p	NEUROG1	Functional MTI	MIRT438550	ChIP-seq, GFP reporter assay, Immunocytochemistry, Immunohistochemistry, Luciferase reporter assay, qRT-PCR	23884650
hsa-let-7i-5p	ASCL1	Functional MTI	MIRT438551	ChIP-seq, GFP reporter assay, Immunocytochemistry, Immunohistochemistry, Luciferase reporter assay, qRT-PCR	23884650
hsa-miR-100-5p	ZBTB7A	Functional MTI	MIRT731865	5RACE, Immunohistochemistry, Luciferase reporter assay, qRT-PCR, Western blot	26404754
hsa-miR-100-5p	RNF144B	Functional MTI	MIRT733301	Immunohistochemistry, Luciferase reporter assay, qRT-PCR, Western blot	27524417
hsa-miR-100-5p	ACKR3	Functional MTI	MIRT734541	Luciferase reporter assay, qRT-PCR, Western blot	27035873
hsa-miR-100-5p	ZNRF2	Functional MTI	MIRT734861	Luciferase reporter assay	28416774
hsa-miR-100-5p	PLK1	Functional MTI	MIRT000382	Luciferase reporter assay, qRT-PCR	19739117
hsa-miR-100-5p	PLK1	Functional MTI	MIRT000382	Luciferase reporter assay, qRT-PCR, Western blot	22120675
hsa-miR-100-5p	PLK1	Functional MTI	MIRT000382	Luciferase reporter assay, qRT-PCR, Western blot	23151088
hsa-miR-100-5p	PLK1	Functional MTI	MIRT000382	Luciferase reporter assay, Western blot	23842624
hsa-miR-100-5p	PLK1	Functional MTI	MIRT000382	Western blot	22249248
hsa-miR-100-5p	FGFR3	Functional MTI	MIRT003419	Luciferase reporter assay, qRT-PCR, Western blot	19843843
hsa-miR-100-5p	FGFR3	Functional MTI	MIRT003419	Microarray, qRT-PCR, Western blot	19396866
hsa-miR-100-5p	FGFR3	Functional MTI	MIRT003419	qRT-PCR, Western blot	23778488
hsa-miR-100-5p	FGFR3	Functional MTI	MIRT003419	Luciferase assay, QRTPCR, Western blotting	23778527
hsa-miR-100-5p	FGFR3	Functional MTI	MIRT003419	Luciferase reporter assay	26604796
hsa-miR-100-5p	MMP13	Functional MTI	MIRT003420	Microarray, qRT-PCR, Western blot	19396866
hsa-miR-100-5p	ATM	Functional MTI	MIRT005913	Luciferase reporter assay, qRT-PCR, Western blot	20869334
hsa-miR-100-5p	IGF1R	Functional MTI	MIRT006429	Luciferase reporter assay	21654750
hsa-miR-100-5p	IGF1R	Functional MTI	MIRT006429	ELISA, GFP reporter assay, Immunoblot, Immunoprecipitaion, Luciferase reporter assay, qRT-PCR, Western blot	21643012
hsa-miR-100-5p	IGF1R	Functional MTI	MIRT006429	FACS, Luciferase reporter assay, qRT-PCR, Western blot	24030073
hsa-miR-100-5p	BMPR2	Functional MTI	MIRT006723	Luciferase reporter assay, qRT-PCR, Western blot	22684006
hsa-miR-100-5p	CTDSPL	Functional MTI	MIRT006765	Luciferase reporter assay, Northern blot, qRT-PCR, Western blot	21643017
hsa-miR-100-5p	FLT1	Functional MTI	MIRT006850	Luciferase reporter assay	22955733
hsa-miR-100-5p	MTOR	Functional MTI	MIRT007365	Luciferase reporter assay, qRT-PCR, Western blot	23292834
hsa-miR-100-5p	MTOR	Functional MTI	MIRT007365	qRT-PCR, Western blot	23778488
hsa-miR-100-5p	MTOR	Functional MTI	MIRT007365	Luciferase reporter assay	23270926
hsa-miR-100-5p	MTOR	Functional MTI	MIRT007365	FACS, Luciferase reporter assay, qRT-PCR, Western blot	24030073
hsa-miR-100-5p	MTOR	Functional MTI	MIRT007365	Western blot	26744318
hsa-miR-100-5p	IGF2	Functional MTI	MIRT052999	Northern blot, qRT-PCR, Western blot, Luciferase reporter assay	22926517
hsa-miR-100-5p	AKT1	Functional MTI	MIRT053334	Luciferase reporter assay, Microarray, qRT-PCR, Western blot	23724047
hsa-miR-100-5p	SMARCA5	Functional MTI	MIRT054068	Western blot	22525276
hsa-miR-100-5p	SMARCA5	Functional MTI	MIRT054068	qRT-PCR, Western blot	23778488
hsa-miR-100-5p	HS3ST2	Functional MTI	MIRT054281	Luciferase reporter assay, Northern blot, qRT-PCR, Western blot	25703026
hsa-miR-100-5p	NCOR2	Functional MTI	MIRT054500	Immunoblot, Immunohistochemistry, Luciferase reporter assay, qRT-PCR	24244722
hsa-miR-100-5p	HOXA1	Functional MTI	MIRT054544	Flow, Immunohistochemistry, Luciferase reporter assay, qRT-PCR, Western blot	24559685
hsa-miR-100-5p	HOXA1	Functional MTI	MIRT054544	ChIP-seq, Immunohistochemistry, In situ hybridization, Luciferase reporter assay, Microarray, qRT-PCR, Western blot	24586203
hsa-miR-100-5p	CYR61	Functional MTI	MIRT438171	ELISA, Luciferase reporter assay, qRT-PCR, Western blot	24317814
hsa-miR-100-5p	ZNF215	Functional MTI	MIRT054587	qRT-PCR, Western blot	23778488
hsa-miR-100-5p	THAP2	Functional MTI	MIRT054588	qRT-PCR, Western blot	23778488
hsa-miR-100-5p	FKBP5	Functional MTI	MIRT437605	FACS, Luciferase reporter assay, qRT-PCR, Western blot	24030073
hsa-miR-100-5p	RAP1B	Functional MTI	MIRT438723	Luciferase reporter assay, qRT-PCR, Western blot	24626817
hsa-miR-143-3p	CTGF	Functional MTI	MIRT731589	Luciferase reporter assay	27075467
hsa-miR-143-3p	CTGF	Functional MTI	MIRT731589	Luciferase reporter assay, qRT-PCR, Western blot	27398154
hsa-miR-143-3p	DTNB	Functional MTI	MIRT733744	Luciferase reporter assay, qRT-PCR, Western blot	27223470
hsa-miR-143-3p	NFATC1	Functional MTI	MIRT731824	Luciferase reporter assay, qRT-PCR, Western blot	27639060
hsa-miR-143-3p	OSBPL8	Functional MTI	MIRT732524	Western blot	25596532
hsa-miR-143-3p	CYP2C9	Functional MTI	MIRT733076	EMSA, Luciferase reporter assay, qRT-PCR, Western blot	25704921
hsa-miR-143-3p	BAG3	Functional MTI	MIRT733476	Immunohistochemistry, Luciferase reporter assay, Western blot	26541455
hsa-miR-143-3p	AKT2	Functional MTI	MIRT734218	Luciferase reporter assay, Microarray, qRT-PCR, Western blot	28404925
hsa-miR-143-3p	TLR2	Functional MTI	MIRT734783	qRT-PCR, Western blot	26722463
hsa-miR-143-3p	MMP2	Functional MTI	MIRT734784	qRT-PCR, Western blot	26722463
hsa-miR-143-3p	MMP9	Functional MTI	MIRT734785	qRT-PCR, Western blot	26722463
hsa-miR-143-3p	NFKB2	Functional MTI	MIRT734786	qRT-PCR, Western blot	26722463
hsa-miR-143-3p	MMP14	Functional MTI	MIRT734787	qRT-PCR, Western blot	26722463
hsa-miR-143-3p	ITGB1	Functional MTI	MIRT734788	qRT-PCR, Western blot	26722463
hsa-miR-143-3p	ITGB4	Functional MTI	MIRT734789	qRT-PCR, Western blot	26722463
hsa-miR-143-3p	MYO6	Functional MTI	MIRT000458	qRT-PCR, Luciferase reporter assay, Western blot	20353999
hsa-miR-143-3p	FAM83F	Functional MTI	MIRT734879	Immunofluorescence, Luciferase reporter assay, qRT-PCR, Western blot	26758433
hsa-miR-143-3p	KRAS	Functional MTI	MIRT000312	qRT-PCR, Western blot	19157460
hsa-miR-143-3p	KRAS	Functional MTI	MIRT000312	Luciferase reporter assay, qRT-PCR, Microarray	19137007
hsa-miR-143-3p	KRAS	Functional MTI	MIRT000312	Western blot	23276710
hsa-miR-143-3p	KRAS	Functional MTI	MIRT000312	Luciferase reporter assay, qRT-PCR, Western blot	23128394
hsa-miR-143-3p	MYO6	Functional MTI	MIRT000458	Western blot	19843160
hsa-miR-143-3p	DNMT3A	Functional MTI	MIRT000716	qRT-PCR, Luciferase reporter assay, Western blot	19638978
hsa-miR-143-3p	DNMT3A	Functional MTI	MIRT000716	Luciferase reporter assay, qRT-PCR, Western blot	24218337
hsa-miR-143-3p	HRAS	Functional MTI	MIRT005644	Luciferase reporter assay, Northern blot, qRT-PCR	21276449
hsa-miR-143-3p	FNDC3B	Functional MTI	MIRT003060	Luciferase reporter assay, qRT-PCR, Western blot	19472311
hsa-miR-143-3p	MAPK7	Functional MTI	MIRT003759	In situ hybridization, qRT-PCR, Western blot	17504027
hsa-miR-143-3p	MAPK7	Functional MTI	MIRT003759	Western blot, Luciferase reporter assay, Western blot;Other	19464056
hsa-miR-143-3p	MAPK7	Functional MTI	MIRT003759	Luciferase reporter assay, Western blot	19855844
hsa-miR-143-3p	MAPK7	Functional MTI	MIRT003759	qRT-PCR, Western blot	17892514
hsa-miR-143-3p	MAPK7	Functional MTI	MIRT003759	Luciferase reporter assay, Microarray, Northern blot, qRT-PCR, Western blot	15504739
hsa-miR-143-3p	MAPK7	Functional MTI	MIRT003759	qRT-PCR, Western blot	16966691
hsa-miR-143-3p	MAPK7	Functional MTI	MIRT003759	qRT-PCR, Western blot	16969504
hsa-miR-143-3p	MAPK7	Functional MTI	MIRT003759	Luciferase reporter assay, qRT-PCR, Western blot	21901135
hsa-miR-143-3p	MAPK7	Functional MTI	MIRT003759	Western blot	23276710
hsa-miR-143-3p	MAPK7	Functional MTI	MIRT003759	Western blot	19843160
hsa-miR-143-3p	MAPK7	Functional MTI	MIRT003759	Luciferase reporter assay, qRT-PCR, Western blot	22374674
hsa-miR-143-3p	MAPK7	Functional MTI	MIRT003759	qRT-PCR, In situ hybridization, Western blot	25477374
hsa-miR-143-3p	FSCN1	Functional MTI	MIRT005771	Luciferase reporter assay, qRT-PCR, Western blot	22457808
hsa-miR-143-3p	HRAS	Functional MTI	MIRT005644	qRT-PCR, In situ hybridization, Western blot	25477374
hsa-miR-143-3p	HK2	Functional MTI	MIRT006301	Luciferase reporter assay	22354042
hsa-miR-143-3p	HK2	Functional MTI	MIRT006301	Luciferase reporter assay	22691140
hsa-miR-143-3p	HK2	Functional MTI	MIRT006301	Luciferase reporter assay	22593586
hsa-miR-143-3p	HK2	Functional MTI	MIRT006301	Luciferase reporter assay	23376635
hsa-miR-143-3p	HK2	Functional MTI	MIRT006301	Luciferase reporter assay, qRT-PCR, Western blot	24033605
hsa-miR-143-3p	SERPINE1	Functional MTI	MIRT006316	Immunoblot, Luciferase reporter assay, qRT-PCR, Western blot	22108519
hsa-miR-143-3p	FHIT	Functional MTI	MIRT006362	Luciferase reporter assay	21711110
hsa-miR-143-3p	SERPINE1	Functional MTI	MIRT006316	Luciferase reporter assay, Western blot	26817521
hsa-miR-143-3p	MACC1	Functional MTI	MIRT006469	Luciferase reporter assay, qRT-PCR, Western blot	22533346
hsa-miR-143-3p	PTGS2	Functional MTI	MIRT006757	Luciferase reporter assay	21790228
hsa-miR-143-3p	PTGS2	Functional MTI	MIRT006757	Luciferase reporter assay, qRT-PCR, Western blot	24105952
hsa-miR-143-3p	AKT1	Functional MTI	MIRT007179	Luciferase reporter assay, qRT-PCR, Western blot	23104321
hsa-miR-143-3p	MMP13	Functional MTI	MIRT021540	Western blot;Microarray	21427707
hsa-miR-143-3p	BCL2	Functional MTI	MIRT007348	Western blot	23276710
hsa-miR-143-3p	BCL2	Functional MTI	MIRT007348	Western blot	19843160
hsa-miR-143-3p	BCL2	Functional MTI	MIRT007348	Luciferase reporter assay, Microarray, qRT-PCR, Western blot	22160209
hsa-miR-143-3p	BCL2	Functional MTI	MIRT007348	Immunofluorescence, Immunohistochemistry, Luciferase reporter assay, qRT-PCR, Western blot	25492481
hsa-miR-143-3p	MDM2	Functional MTI	MIRT007256	Luciferase reporter assay	22330136
hsa-miR-143-3p	MMP13	Functional MTI	MIRT021540	Luciferase reporter assay	23732700
hsa-miR-143-3p	SDC1	Functional MTI	MIRT052912	Luciferase reporter assay, qRT-PCR, Western blot	24722758
hsa-miR-143-3p	CD44	Functional MTI	MIRT053215	Luciferase reporter assay, qRT-PCR, Western blot	23128394
hsa-miR-143-3p	CD44	Functional MTI	MIRT053215	Luciferase reporter assay, qRT-PCR, Western blot	27121210
hsa-miR-143-3p	CD44	Functional MTI	MIRT053215	qRT-PCR, Western blot	26722463
hsa-miR-143-3p	KLF5	Functional MTI	MIRT053217	Luciferase reporter assay, qRT-PCR, Western blot	23128394
hsa-miR-143-3p	BRAF	Functional MTI	MIRT053218	Luciferase reporter assay, qRT-PCR, Western blot	23128394
hsa-miR-143-3p	RREB1	Functional MTI	MIRT053082	Immunohistochemistry, Luciferase reporter assay, qRT-PCR, Western blot	22751122
hsa-miR-143-3p	IGF1R	Functional MTI	MIRT054257	Immunofluorescence, Immunohistochemistry, LacZ reporter assay, qRT-PCR, Western blot	25492481
hsa-miR-143-3p	GABARAPL1	Functional MTI	MIRT270030	Luciferase reporter assay, qRT-PCR, Western blot	26349981
hsa-miR-143-3p	IL13RA1	Functional MTI	MIRT438056	qRT-PCR, Western blot	23965966
hsa-miR-143-3p	IL13RA1	Functional MTI	MIRT438056	Luciferase reporter assay, qRT-PCR, Western blot	27048505
hsa-miR-143-3p	TNF	Functional MTI	MIRT437418	Luciferase reporter assay, qRT-PCR	23804075
hsa-miR-143-3p	NR2C2	Functional MTI	MIRT437449	Luciferase reporter assay, qRT-PCR, Western blot	24105952
hsa-miR-143-3p	NR2C2	Functional MTI	MIRT437449	Luciferase reporter assay, Western blot	28194669
hsa-miR-143-3p	COL3A1	Functional MTI	MIRT438362	In situ hybridization, qRT-PCR, Western blot	24283360
hsa-miR-143-3p	DDX6	Functional MTI	MIRT438363	Immunofluorescence, Luciferase reporter assay, qRT-PCR, Western blot	23932921
hsa-miR-143-3p	LIMK1	Functional MTI	MIRT438605	Luciferase reporter assay, Western blot	25003638
hsa-miR-143-3p	HNF4A	Functional MTI	MIRT438817	Luciferase reporter assay	23298640
